# Supplementary material for: HTreeQA: Using Semi-Perfect Phylogeny Trees in Quantitative Trait Loci Study on Genotype Data
Source: G3 (Bethesda). 2012 Feb 1;2(2):175–89. doi: 10.1534/g3.111.001768 (PMC3284325; doi:10.1534/g3.111.001768)
Supplement: Supporting Information [file supp_2.2.175_FileS1.zip]

Archive with 6 entries (3 files):
- FileS1/
- FileS1/mouse_activity.txt
- FileS1/white_spot.txt
- __MACOSX/
- __MACOSX/FileS1/
- __MACOSX/FileS1/._white_spot.txt
