# Supplementary material for: HTreeQA: Using Semi-Perfect Phylogeny Trees in Quantitative Trait Loci Study on Genotype Data
Source: G3 (Bethesda). 2012 Feb 1;2(2):175–89. doi: 10.1534/g3.111.001768 (PMC3284325; doi:10.1534/g3.111.001768)
Supplement: Supporting Information [file supp_2.2.175_FileS1.zip › FileS1/mouse_activity.txt]

OR205m50 12.000000
OR220m53 4.000000
OR380m68 2.000000
OR409m59 15.000000
OR467m141 15.000000
OR555m51 13.000000
OR692m158 10.000000
OR779m145 14.000000
OR857m66 16.000000
OR867m171 14.000000
OR941m71 5.000000
OR1246m71 12.000000
OR1635m144 16.000000
OR1639m142 11.000000
OR2291m63 9.000000
OR4251m141 7.000000
OR125m62 8.000000
OR13m72 12.000000
OR1515m164 13.000000
OR1536m142 15.000000
OR291m156 5.000000
OR305m86 11.000000
OR4227m136 3.000000
OR489m75 10.000000
OR538m148 15.000000
OR896m62 11.000000
OR1114m53 15.000000
OR1119m150 3.000000
OR1390m64 11.000000
OR1496m137 15.000000
OR1524m161 12.000000
OR2041m59 16.000000
OR2489m64 13.000000
OR2533m50 6.000000
OR3m81 4.000000
OR4179m136 15.000000
OR4445m140 13.000000
OR4559m153 14.000000
OR559m153 17.000000
OR70m58 13.000000
OR799m153 4.000000
OR821m61 16.000000
OR829m72 1.000000
OR878m143 16.000000
OR712m150 16.000000
OR822m148 9.000000
OR381m66 13.000000
OR1057m160 15.000000
OR1237m83 17.000000
OR167m178 17.000000
OR2662m56 12.000000
OR3515m59 17.000000
OR94m155 20.000000
OR219m73 17.000000
OR1234m166 17.000000
OR3018m49 4.000000
OR1516m66 16.000000
OR157m50 3.000000
OR3489m42 10.000000
OR477m137 16.000000
OR739m183 12.000000
OR3168m58 2.000000
OR914m143 11.000000
OR2168m51 14.000000
OR3019m53 10.000000
OR3564m40 14.000000
OR5130m138 10.000000
OR3061m44 16.000000
OR3067m43 10.000000
OR3154m43 27.000000
OR3156m42 20.000000
OR3007m56 18.000000
OR3252m48 17.000000
OR3401m38 10.000000
OR3528m41 7.000000
OR5291m124 18.000000
OR5019m129 23.000000
OR5546m130 14.000000
OR1200m160 16.000000
OR549m61 18.000000
OR1112m141 11.000000
OR1519m153 14.000000
OR1626m159 14.000000
OR4650m145 14.000000
OR3291m37 10.000000
OR1122m146 15.000000
OR3076m41 18.000000
OR2227m57 14.000000
OR4410m136 11.000000
OR41m78 16.000000
OR237m73 16.000000
OR5087m132 16.000000
OR181m63 13.000000
OR1190m164 17.000000
OR5168m139 9.000000
OR5308m135 13.000000
OR5401m134 11.000000
OR3078m51 17.000000
OR3358m57 13.000000
OR3415m50 13.000000
OR3426m55 17.000000
OR3443m47 14.000000
OR3548m49 28.000000
OR5018m130 18.000000
OR5156m126 17.000000
OR5410m132 17.000000
OR3594m46 13.000000
OR3066m49 12.000000
OR3571m42 3.000000
OR5489m139 12.000000
OR5528m134 21.000000
OR79m58 17.000000
OR134m67 17.000000
OR1566m178 8.000000
OR5091m134 9.000000
OR3232m40 13.000000
OR3546m39 20.000000
OR4010m154 13.000000
OR5480m123 12.000000
OR3011m46 15.000000
OR5612m127 17.000000
OR5030m129 20.000000
OR3041m50 18.000000
OR3389m50 14.000000
OR3046m40 14.000000
