# Supplementary material for: HTreeQA: Using Semi-Perfect Phylogeny Trees in Quantitative Trait Loci Study on Genotype Data
Source: G3 (Bethesda). 2012 Feb 1;2(2):175–89. doi: 10.1534/g3.111.001768 (PMC3284325; doi:10.1534/g3.111.001768)
Supplement: Supporting Information [file supp_2.2.175_FileS1.zip › FileS1/white_spot.txt]

OR3m81	0
OR13m72	1
OR41m78	0
OR70m58	0
OR79m58	0
OR91m71	0
OR94m155	0
OR113m86	1
OR134m67	0
OR147m58	0
OR157m50	0
OR167m178	0
OR181m63	0
OR190m58	0
OR205m50	0
OR219m73	0
OR220m53	0
OR237m73	0
OR291m156	0
OR305m86	0
OR380m68	0
OR381m66	0
OR409m59	0
OR462m60	0
OR467m141	0
OR477m137	0
OR489m75	1
OR538m148	0
OR549m61	0
OR555m51	0
OR559m153	0
OR652m174	0
OR692m158	0
OR712m150	0
OR739m183	0
OR773m67	0
OR779m145	0
OR792m75	0
OR799m153	0
OR820m54	0
OR821m61	0
OR822m148	0
OR829m72	0
OR857m66	0
OR867m171	0
OR878m143	0
OR896m62	0
OR900m147	0
OR914m143	0
OR937m159	0
OR940m156	0
OR941m71	0
OR1009m157	0
OR1057m160	0
OR1079m42	0
OR1112m141	0
OR1114m53	0
OR1119m150	0
OR1122m146	0
OR1190m164	0
OR1200m160	0
OR1234m166	0
OR1237m83	0
OR1246m71	0
OR1288m157	0
OR1390m64	1
OR1401m159	0
OR1427m54	0
OR1496m137	0
OR1515m164	0
OR1516m66	0
OR1519m153	0
OR1524m161	0
OR1536m142	0
OR1566m178	0
OR1626m159	0
OR1635m144	0
OR1639m142	0
OR2020m59	0
OR2041m59	0
OR2075m58	0
OR2168m51	0
OR2227m57	0
OR2291m63	0
OR2390m73	0
OR2489m64	0
OR2533m50	0
OR2558m54	0
OR2580m60	0
OR2662m56	0
OR3007m56	0
OR3011m46	0
OR3018m49	0
OR3019m53	0
OR3030m52	0
OR3041m50	0
OR3046m40	0
OR3061m44	0
OR3066m49	0
OR3067m43	0
OR3076m41	0
OR3078m51	0
OR3080m39	0
OR3087m56	0
OR3091m42	1
OR3140m45	0
OR3154m43	0
OR3156m42	0
OR3168m58	0
OR3181m54	0
OR3232m40	0
OR3252m48	0
OR3289m51	0
OR3291m37	0
OR3308m32	0
OR3327m47	0
OR3358m57	0
OR3370m46	0
OR3389m50	0
OR3401m38	0
OR3410m50	0
OR3415m50	0
OR3426m55	0
OR3443m47	0
OR3489m42	0
OR3513m40	0
OR3515m59	0
OR3528m41	0
OR3546m39	0
OR3548m49	0
OR3549m46	0
OR3564m40	0
OR3571m42	0
OR3584m39	0
OR3594m46	0
OR3612m44	0
OR4010m154	0
OR4078m151	0
OR4179m136	0
OR4227m136	0
OR4251m141	0
OR4390m149	0
OR4410m136	0
OR4445m140	1
OR4559m153	0
OR4650m145	0
OR5018m130	0
OR5019m129	0
OR5030m129	0
OR5046m133	0
OR5061m125	0
OR5066m126	0
OR5067m128	0
OR5076m135	0
OR5087m132	0
OR5091m134	0
OR5118m148	0
OR5130m138	0
OR5140m133	0
OR5154m139	0
OR5156m126	0
OR5168m139	0
OR5232m136	0
OR5252m130	0
OR5291m124	0
OR5308m135	0
OR5344m137	0
OR5370m131	0
OR5389m136	0
OR5401m134	0
OR5410m132	0
OR5415m125	0
OR5426m127	0
OR5454m137	0
OR5480m123	0
OR5489m139	0
OR5513m127	0
OR5515m125	0
OR5516m137	0
OR5528m134	0
OR5546m130	0
OR5584m129	0
OR5612m127	0
